# Supplementary material for: The Brain’s Microvascular Response to High Glycemia and to the Inhibition of Soluble Epoxide Hydrolase Is Sexually Dimorphic
Source: Nutrients. 2022 Aug 23;14(17):3451. doi: 10.3390/nu14173451 (PMC9460226; doi:10.3390/nu14173451)
Supplement: Supplementary file 1 [file nutrients-14-03451-s001.zip]

Archive with 1 entries (1 files):
- nutrients-1798489-supplementary.pdf
